# Supplementary material for: Cell-intrinsic ceramides determine T cell function during melanoma progression
Source: eLife. 2022 Nov 25;11:e83073. doi: 10.7554/eLife.83073 (PMC9699697; doi:10.7554/eLife.83073)
Supplement: Figure 3—source data 1. [file elife-83073-fig3-data1.zip]

Archive with 2 entries (2 files):
- Figure 3 - Figure supplement 1 - Source data.xlsx
- Figure 3 - Source data.xlsx
